# Supplementary material for: Development and Validation of a Sonication-Assisted Dispersive Liquid–Liquid Microextraction Procedure and an HPLC-PDA Method for Quantitative Determination of Zolpidem in Human Plasma and Its Application to Forensic Samples
Source: Molecules. 2024 May 24;29(11):2490. doi: 10.3390/molecules29112490 (PMC11173445; doi:10.3390/molecules29112490)
Supplement: Supplementary file 1 [file molecules-29-02490-s001.zip]

Archive with 1 entries (1 files):
- molecules-3001549-supplementary.pdf
